# Supplementary material for: Phylogenomic and metabolic insights into iron reduction metabolism in the genus Deferribacter belonging to the order Deferribacterales
Source: Microb Genom. 2026 May 19;12(5):001712. doi: 10.1099/mgen.0.001712 (PMC13186404; doi:10.1099/mgen.0.001712)
Supplement: Uncited Supplementary Material 2. [file mgen-12-01712-s002.xlsx]

## Sheet: Table description
Table descriptions
Supplementary Table S1. Overview of genomes and MAGs used in this study
Supplementary Table S2. Classification of the coding DNA sequences (CDS) of D. abyssi and D. thermophilus in clusters of orthologous groups (COG) categories.
Supplementary table S3. Summary of locus tag of genes encoding for protein involved in carbon metabolism.
Supplementary Table S4. Summary of locus tag (from MaGe) of genes encoding for protein involved in sulfur, hydrogen, nitrogen and energetic metabolisms.
Supplementary Table S5. Relative abundance of the Deferribacter genus in the publicly released metagenomes.
Supplementary Table S6. Summary of locus tag of genes encoding for protein involved in iron metabolism. 1: D. abyssi; 2: D. thermophilus; 3: D. autotrophicus; 4: D. desulfuricans.
Supplementary Table S7. Percentage of similarity of the 19-genes cluster between the four Deferribacter species
Supplementary Table S8. Comparison of the number of cytochromes (multiheme and c-type) between the four species belonging to the Deferribacter genus. Species written in orange are capable to perform Fe(II)-reduction (experimentally proven). Nb. = number.
Supplementary Table S9. Comparison of the number of cytochromes (multiheme and c-type) between the species belonging to the Deferribacterales order. Species written in orange are capable to perform Fe(II)-reduction (experimentally proven) while species written in black are not capable to perform Fe(II)-reduction (experimentally proven). Nb. = number.

## Sheet: Table S1
Supplementary Table S1. Overview of genomes and MAGs used for phylogenomic analysis
Organism Scientific Name (GTDB)	Organism Qualifier	ID	Level	BioProject	BioSample	Assembly Name	Assembly Accession	Source	Annotation name	Completeness; Contamination (CheckM2)	Contig N50	Size (pb)	Submission Date	Gene Count	Broad-scale environmental context	isolation source	latitude/longitude	depth (m)	Reference
BNUJ01 sp025997275	isolate: MS499-41	891944	Contig	PRJDB10679	SAMD00253641	ASM2599727v1	GCA_025997275.1	GenBank		76.46%; 2.12	12691	1559324	2022-10-20		host-associated habitat	gut of Reticulitermes speratus			Aoki H et al., "Agarose gel microcapsules enable easy-to-prepare, picolitre-scale, single-cell genomics, yielding high-coverage genome sequences.", Sci Rep, 2022 Oct 18;12(1):17014
Calditerrivibrio nitroreducens	strain: DSM 19672T	768670	Complete Genome	PRJNA49523	SAMN00102793	ASM18340v1	GCF_000183405.1	RefSeq	GCF_000183405.1-RS_2024_05_26	99.99%; 0.0%	2157835	2216552	2010-11-30	2181		Terrestrial hot spring; Japan, Nagano, Yumata	36.829513 N 138.217163 E		Pitluck S et al., "Complete genome sequence of Calditerrivibrio nitroreducens type strain (Yu37-1).", Stand Genomic Sci, 2011 Feb 20;4(1):54-62
Calditerrivibrio sp020217115	isolate: W28	433727	Contig	PRJNA673998	SAMN16863475	ASM2021711v1	GCA_020217115.1	GenBank	NCBI Prokaryotic Genome Annotation Pipeline (PGAP)	92.61%; 0.37%	10125	1787395	2021-10-02	1909	Teerestrial biome	hotspring water	31.5934 N 77.3035 E	10	-
Calditerrivibrio sp020217115	isolate: M29	433727	Contig	PRJNA673998	SAMN16861148	ASM2021686v1	GCA_020216865.1	GenBank	NCBI Prokaryotic Genome Annotation Pipeline (PGAP)	75.02%; 0.19%	9986	1363117	2021-09-27	1509	Terrestrial biome	microbial mat - hotspring	31.5934 N 77.3035 E	10
Calditerrivibrio sp026415135	isolate: SKW68	263772	Contig	PRJEB4990	SAMN30305203	ASM2641513v1	GCA_026415135.1	GenBank	NCBI Prokaryotic Genome Annotation Pipeline (PGAP)	99.96%; 0.0%	61421	1981130	2022-11-27	2017	Hot spring	alkaline hot spring	3.9966 N 101.3931 E	0.5	-
Deferribacter autotrophicus	strain: SL50T	500465	Contig	PRJNA546543	SAMN11960996	ASM836290v1	GCF_008362905.1	RefSeq	GCF_008362905.1-RS_2024_05_04	99.90 %; 0.0 %	319692	2542980	2024-05-04	2534	marine biome	fragment of active chimney	12.9725 N 44.8631 W	4100	Slobodkin et al., "Genomic Insights into the Carbon and Energy Metabolism of a Thermophilic Deep-Sea Bacterium Deferribacter autotrophicus Revealed New Metabolic Traits in the Phylum Deferribacteres" Genes (Basel). 2019 Oct 26;10(11):849.
Deferribacter desulfuricans	strain: SSM1T	639282	Complete Genome	PRJDA37285	SAMD00060965	ASM1098v1	GCF_000010985.1	RefSeq	GCF_000010985.1-RS_2024_12_11	99.99 %; 0.36 %	2234989	2542933	2024-12-11	2538	Deepsea hydrothermal vents	black smoker vent	28°34·287′N, 140°38·663′E	1385	Takaki Y et al., "Bacterial lifestyle in a deep-sea hydrothermal vent chimney revealed by the genome sequence of the thermophilic bacterium Deferribacter desulfuricans SSM1.", DNA Res, 2010 Jun;17(3):123-37
Deferrivibrio essentukiensis	strain: Es71-Z0220T	2880922	Contig	PRJNA768788	SAMN22063692	ASM2048068v1	GCF_020480685.1	RefSeq	GCF_020480685.1-RS_2024_04_11	100%; 0.33%	77140	2362387	2021-10-13	2357	Russia: Moscow	mineral water deposit	E 42°56′30′′ N 44°11′20′′	999	Zavarzina et al., "Deferrivibrio essentukiensis sp. nov., gen. nov., a Representative of Deferrivibrionaceae fam. nov., Isolated from the Subsurface Aquifer of Caucasian Mineral Drinking Waters" Microbiology, Vol.91, No.2, pp 143-159, 2022 Mar 28
Deferrivibrio sp020054865	isolate: M2_7_5_bin.3	1564682	Contig	PRJNA308326	SAMN17087341	ASM2005486v1	GCA_020054865.1	GenBank	Annotation submitted by The Ohio State University	87.86%; 0.6%	50735	2112593	2021-09-20	2120	soil metagenome	produced fluids from hydraulically fractured shales	35.473 N 98.955 W		-
Deferrivibrio sp020054865	isolate: DJKA40_NP-F35_bin.13	1564682	Contig	PRJNA308326	SAMN33401160	ASM3015328v1	GCA_030153285.1	GenBank	Annotation submitted by The Ohio State University	92.42%; 0.51%	54433	2197421	2023-06-02	2235	subsurface metagenome	Produced fluids from hydraulically fractured shales	40.411582 N 104.348363 W		-
Deferrivibrio metallireducens	strain: V6Fe1	479856	Complete Genome	PRJNA479856	SAMN09606925	ASM2281367v1	GCA_022813675.1	GenBank	NCBI Prokaryotic Genome Annotation Pipeline (PGAP)	100%; 0.19%	2358333	2358333	2022-04-04	2312	Marine hydrothermal vents	Coarse sand	38.416 N 14.9601 E	0.3	Newly described by Galès et al., 2025; but not referenced in the GTDB database as Deferrivibrio metallireducens at the time of writing. Galès, G., Hennart, M., Hannoun, M., Postec, A., & Erauso, G. (2025). Metabolic versatility and nitrate reduction pathways of a new thermophilic bacterium of the Deferrivibrionaceae: Deferrivibrio metallireducens sp. nov isolated from hot sediments of Vulcano Isl…
Denitrovibrio acetiphilus	strain: DSM 12809T	522772	Complete Genome	PRJNA29431	SAMN02598464	ASM2572v1	GCF_000025725.1	RefSeq	GCF_000025725.1-RS_2024_05_26	99.63%; 0.18%	3222077	3222077	2010-03-11	3081		Oil reservoir model column			Kiss H et al., "Complete genome sequence of Denitrovibrio acetiphilus type strain (N2460).", Stand Genomic Sci, 2010 Jun 15;2(3):270-9
Denitrovibrio sp002869145	isolate: BM701	1076179	Scaffold	PRJNA387015	SAMN07982671	ASM286914v1	GCA_002869145.1	GenBank	NCBI Prokaryotic Genome Annotation Pipeline (PGAP)	99.4%; 0.35%	155259	2878086	2018-01-09	2798		enrichment from estuary sediment	37.8629 N 122.3132 W
Denitrovibrio sp002869185	isolate: BM704	1076179	Scaffold	PRJNA387015	SAMN07982672	ASM286918v1	GCA_002869185.1	GenBank	NCBI Prokaryotic Genome Annotation Pipeline (PGAP)	92.81%; 0.09%	410371	2781574	2018-01-09	2673		enrichment from estuary sediment	37.8629 N 122.3132 W
Flexistipes sinusarabici	strain: DSM 4947T	717231	Complete Genome	PRJNA45817	SAMN02232022	ASM21862v1	GCF_000218625.1	RefSeq	GCF_000218625.1-RS_2024_05_26	99.88 %; 0.39 %	2526590	2526590	2011-06-15	2410		Red Sea		2000	Lapidus, A., Chertkov, O., Nolan, M., Lucas, S., Hammon, N., Deshpande, S., ... & Woyke, T. (2011). Genome sequence of the moderately thermophilic halophile Flexistipes sinusarabici strain (MAS10 T). Standards in genomic sciences, 5, 86-96.
Flexistipes sinusarabici	isolate: KhS_metabat.12	408172	Contig	PRJNA575141	SAMN14397658	ASM2176780v1	GCA_021767805.1	GenBank		81.1 %; 0.97 %	7597	1721195	2018-09-12		marine sediment biome	marine sediment	29.13194 N 50.18105 E	10	Rezaei Somee M et al., "Distinct microbial community along the chronic oil pollution continuum of the Persian Gulf converge with oil spill accidents.", Sci Rep, 2021 May 31;11(1):11315
Flexistipes sinusarabici	isolate: KhW_metabat.31	408172	Contig	PRJNA575141	SAMN14400451	ASM1862321v1	GCA_018623215.1	GenBank		88.53 %; 2.14 %	16954	2138775	2018-09-12		marine water biome	marine surface water	29.13194 N 50.18105 E		Rezaei Somee M et al., "Distinct microbial community along the chronic oil pollution continuum of the Persian Gulf converge with oil spill accidents.", Sci Rep, 2021 May 31;11(1):11316
Flexistipes sp002338145	isolate: UBA1873	408169	Scaffold	PRJNA348753	SAMN06453990	ASM233814v1	GCA_002338145.1	GenBank		88.11%; 0.38%	21629	2047374	2017-09-22		terrestrial metagenome	crude oil			Parks DH et al., "Recovery of nearly 8,000 metagenome-assembled genomes substantially expands the tree of life.", Nat Microbiol, 2017 Nov;2(11):1533-1542
Geovibrio ferrireducens	strain: CSMB_561T	46201	Contig	PRJNA761888	SAMN21379572	ASM2622661v1	GCF_026226615.1	RefSeq	GCF_026226615.1-RS_2024_12_09	100%; 0.08%	257610	2967002	2022-11-17	2808		coal seam formation water	27.747222 S 151.707667 E	300
Geovibrio ferrireducens	isolate: S7C841	527639	Contig	PRJNA655112	SAMN23440161	ASM2120818v1	GCA_021208185.1	GenBank	NCBI Prokaryotic Genome Annotation Pipeline (PGAP)	71.79%; 3.8%	6820	2696805	2018-07-06	3822		Textile industry effluent			Kumar D et al., "Textile Industry Wastewaters From Jetpur, Gujarat, India, Are Dominated by Shewanellaceae, Bacteroidaceae, and Pseudomonadaceae Harboring Genes Encoding Catalytic Enzymes for Textile Dye Degradation", Frontiers in Environmental Science, 2021;9
Geovibrio ferrireducens	isolate: S1C841	527639	Contig	PRJNA655112	SAMN23440120	ASM2120942v1	GCA_021209425.1	GenBank	NCBI Prokaryotic Genome Annotation Pipeline (PGAP)	78.57%; 3.2%	7454	2690739	2018-07-06	3381	ENVO:01000964	Textile industry effluent	21.7615 N 70.6276 E		Kumar D et al., "Textile Industry Wastewaters From Jetpur, Gujarat, India, Are Dominated by Shewanellaceae, Bacteroidaceae, and Pseudomonadaceae Harboring Genes Encoding Catalytic Enzymes for Textile Dye Degradation", Frontiers in Environmental Science, 2021;9
Geovibrio ferrireducens	isolate: OH_SFB_213	749906	Contig	PRJNA682348	SAMN17043906	ASM2339525v1	GCA_023395255.1	GenBank	-	99.87%; 0.17%	342858	2812398	2020-02-01	-	ENVO:00000428	feces	3.71722 S 38.54306 W
Geovibrio sp001603805	isolate: UBA8097	2053543	Scaffold	PRJNA417962	SAMN08017786	ASM345201v1	GCA_003452015.1	GenBank	NCBI Prokaryotic Genome Annotation Pipeline (PGAP)	74.05%; 0.17%	8367	2008031	2018-09-05	2429		sediment			Parks DH et al., "A standardized bacterial taxonomy based on genome phylogeny substantially revises the tree of life.", Nat Biotechnol, 2018 Nov;36(10):996-1004
Geovibrio sp001603805	isolate: Deferri_01	1674894	Contig	PRJNA284316	SAMN03837529	ASM160380v1	GCA_001603805.1	GenBank		100%; 0.0%	298745	2851340	2016-03-30			anaerobic digester
Geovibrio thiophilus	strain: DSM 11263T	139438	Complete Genome	PRJNA514423	SAMN10724383	ASM408791v1	GCF_004087915.1	RefSeq	GCF_004087915.1-RS_2024_05_26	100%; 0.0%	2997552	2997552	2019-01-21	2771	anoxic freshwater sediment	drainge ditch
JAIRQX01 sp031256375	isolate: Coa324_bin33	433724	Contig	PRJNA732531	SAMN21241224	ASM3125637v1	GCA_031256375.1	GenBank		95.62%; 0.11%	23238	1946024	2023-09-08		host-associated habitat	termite gut	5.071383 N 53.039049 W
JAISNW01 sp031276055	isolate: Iy174_bin14	433724	Contig	PRJNA732531	SAMN21241821	ASM3127605v1	GCA_031276055.1	GenBank		78.15%; 0.09%	6538	1558732	2023-09-08		host-associated habitat	termite gut	26.0839646 N 80.2393931 W
JAISNW01 sp031278965	isolate: Pcl387_bin162	433724	Contig	PRJNA732531	SAMN21242381	ASM3127896v1	GCA_031278965.1	GenBank		88.79%; 0.3%	9414	1878327	2023-09-08		host-associated habitat	termite gut	16.510183 N 61.465800 W
JAITWF01 sp031285415	isolate: TD116_bin76	433724	Contig	PRJNA732531	SAMN21242715	ASM3128541v1	GCA_031285415.1	GenBank		87.97%; 1.1%	10574	1588851	2023-09-08		host-associated habitat		1.8343333 S 36.8191724 E
Limisalsivibrio acetivorans	strain: L21-Ace-BEST	1304888	Scaffold	PRJNA195767	SAMN02441578	ASM42110v1	GCF_000421105.1	RefSeq	GCF_000421105.1-RS_2024_05_26	99.99%; 0.0%	1066481	2971658	2013-07-09	2762		hypersaline microbial mat			Spring, S., Rohde, M., Bunk, B., Spröer, C., Will, S.E., and Neumann-Schaal, M. "New insights into the energy metabolism and taxonomy of Deferribacteres revealed by the characterization of a new isolate from a hypersaline microbial mat." Environ. Microbiol. (2022) 24(5):2543-2575.
Mucispirillum schaedleri	strain: ASF457T	1379858	Complete Genome	PRJNA213740	SAMN02297858	ASM48799v2	GCF_000487995.2	RefSeq	GCF_000487995.2-RS_2024_06_20		2347083	2347083	2022-06-15	2188					-
Mucispirillum sp910586745	isolate: MGBC140179	739353	Scaffold	PRJEB45234	SAMEA8805599	MGBC140179	GCA_910586745.1	GenBank		97.37%; 0.61%	14434	2321025	2021-07-07		host-associated habitat	Faeces			-
Mucispirillum sp937890655	isolate: ERR318705_bin.85_CONCOCT_v1.1_MAG	918103	Contig	PRJEB51895	SAMEA14080658	ERR318705_bin.85_CONCOCT_v1.1_MAG	GCA_937890655.1	GenBank		94.4%; 0.41%	10136	2184826	2023-01-10		host-associated habitat	gut metagenome			-
Mucispirillum sp944323205	BRZ_QF__bin37	850761	Contig	PRJEB53581	SAMEA110134488	BRZ_QF__bin37	GCA_944323205.1	GenBank		98.09; 0.72%	222476	2363356	2022-06-30		host-associated habitat	chicken caecal content			-
Mucispirillum sp944324465	isolate: BRZ_PM__bin31	850761	Contig	PRJEB53581	SAMEA110134487	BRZ_PM__bin31	GCA_944324465.1	GenBank		97.52%; 1.12%	136372	2416792	2022-06-30		host-associated habitat	chicken caecal content			-
Mucispirillum sp944324495	isolate: BRZ_AT__bin62	850761	Contig	PRJEB53581	SAMEA110134485	BRZ_AT__bin62	GCA_944324495.1	GenBank		98.03%; 0.38%	102843	2432886	2022-06-30		host-associated habitat	chicken caecal content			-
Mucispirillum sp944325215	isolate: BRZ_RS__bin62	850761	Contig	PRJEB53581	SAMEA110134489	BRZ_RS__bin62	GCA_944325215.1	GenBank		95.37%; 0.2%	74948	2550110	2022-06-30		host-associated habitat	chicken caecal content			-
Mucispirillum sp944326705	isolate: BRZ_NI__bin29	850761	Contig	PRJEB53581	SAMEA110134486	BRZ_NI__bin29	GCA_944326705.1	GenBank		96.87%; 0.66%	62428	2388581	2022-06-30		host-associated habitat	chicken caecal content			-
Mucispirillum sp945947845	isolate: SRR11489791_bin.28_metaWRAP_v1.3_MAG	850257	Contig	PRJEB53600	SAMEA110412159	SRR11489791_bin.28_metaWRAP_v1.3_MAG	GCA_945947845.1	GenBank		75.17%; 1.97%	6533	1931959	2022-09-10		host-associated habitat	pig gut metagenome			-
Mucispirillum sp947177675	isolate: SRR14411328_bin.15_metawrap_v1.3_MAG	887309	Contig	PRJEB56464	SAMEA111500769	SRR14411328_bin.15_metawrap_v1.3_MAG	GCA_947177675.1	GenBank		86.36%; 0.37%	6434	1877679	2022-10-28		host-associated habitat	mouse gut metagenome			-
Seleniivibrio sp021209385	isolate: S2C1195	2898801	Contig	PRJNA655112	SAMN23440122	ASM2120938v1	GCA_021209385.1	GenBank	NCBI Prokaryotic Genome Annotation Pipeline (PGAP)	96.6%; 0.0%	83958	2899179	2021-12-14	2812		Textile industry effluent	21.7615 N 70.6276 E		Kumar D et al., "Textile Industry Wastewaters From Jetpur, Gujarat, India, Are Dominated by Shewanellaceae, Bacteroidaceae, and Pseudomonadaceae Harboring Genes Encoding Catalytic Enzymes for Textile Dye Degradation", Frontiers in Environmental Science, 2021;9
Seleniivibrio woodruffii	isolate: bin96	256318	Contig	PRJNA785376	SAMN23615038	ASM2926751v1	GCA_029267515.1	GenBank	-	99.97%; 0.0%	251253	2830823	2023-03-17	-	hot spring	native outdoor hot spring sediment	24.20 N 103.4 E		-
Seleniivibrio woodruffii	strain: DSM24984T	1078050	Scaffold	PRJNA442670	SAMN08776301	ASM433924v1	GCF_004339245.1	RefSeq	GCF_004339245.1-RS_2024_05_26	100%; 0.0%	733350	2906047	2019-03-11	2743		activated sludge of a wastewater treatment plant	40° 50′ 32″ N 74° 14′ 06″ W		Rauschenbach, I., Posternak, V., Cantarella, P., McConnell, J., Starovoytov, V., & Häggblom, M. M. (2013). Seleniivibrio woodruffii gen. nov., sp. nov., a selenate-and arsenate-respiring bacterium in the Deferribacteraceae. International journal of systematic and evolutionary microbiology, 63(Pt_10), 3659-3665.
Seleniivibrio woodruffii	isolate: bin71	256318	Contig	PRJNA785376	SAMN23615013	ASM2926776v1	GCA_029267765.1	GenBank	-	100%; 0.0%	190062	2899258	2023-03-17	-	hot spring	native outdoor hot spring sediment	24.20 N 103.4 E		-
Seleniivibrio woodruffii	strain: S4T	1078050	Contig	PRJNA265542	SAMN03159438	ASM782729v1	GCA_007827295.1	GenBank	Annotation submitted by DOE Joint Genome Institute	100%; 0.0%	2925294	2925294	2019-08-02	2761		activated sludge of a wastewater treatment plant	40° 50′ 32″ N 74° 14′ 06″ W		Rauschenbach, I., Posternak, V., Cantarella, P., McConnell, J., Starovoytov, V., & Häggblom, M. M. (2013). Seleniivibrio woodruffii gen. nov., sp. nov., a selenate-and arsenate-respiring bacterium in the Deferribacteraceae. International journal of systematic and evolutionary microbiology, 63(Pt_10), 3659-3665.
Seliniivibrio sp002452335	isolate: UBA6799	408169	Scaffold	PRJNA348753	SAMN06454975	ASM245233v1	GCA_002452335.1	GenBank	-	99.06%; 0.0%	357832	2627274	2017-10-05	-		waste wate			Parks DH et al., "Recovery of nearly 8,000 metagenome-assembled genomes substantially expands the tree of life.", Nat Microbiol, 2017 Nov;2(11):1533-1542
Seliniivibrio sp002452405	isolate: UBA6793	408169	Scaffold	PRJNA348753	SAMN06454981	ASM245240v1	GCA_002452405.1	GenBank	-	99.49%; 0.97%	228853	2967993	2017-10-05	-		waste water			Parks DH et al., "Recovery of nearly 8,000 metagenome-assembled genomes substantially expands the tree of life.", Nat Microbiol, 2017 Nov;2(11):1533-1542
UBA2228_contig_10215	isolate: UBA2228	408169	Scaffold	PRJNA348753	SAMN06452991	ASM234810v1	GCA_002348105.1	GenBank		90.72 %; 5.4 %	12785	3774844	2017-09-22			suncor tailing pond
											Min	1363117
											Max	3774844
											Moy	2415673
												501995

## Sheet: Table S2
Supplementary Table S2. Classification of the coding DNA sequences (CDS) of D. abyssi and D. thermophilus in clusters of orthologous groups (COG) categories. Nb, number
COG Process	COG Category	COG Category Description	D. abyssi		D. thermophilus
			Nb CDS	%	Nb CDS	%
CELLULAR PROCESSES AND SIGNALING	D	Cell cycle control cell division chromosome partitioning	40	1.74	30	0.0134
	M	Cell wall/membrane/envelope biogenesis	118	5.13	116	0.0519
	N	Cell motility	102	4.44	99	0.0443
	O	Posttranslational modification protein turnover chaperones	70	0.0304	72	0.0322
	T	Signal transduction mechanisms	161	0.07	153	0.0685
	U	Intracellular trafficking secretion and vesicular transport	53	0.0231	68	0.0305
	V	Defense mechanisms	27	0.0117	25	0.0112
	W	Extracellular structures	1	0.0004	1	0.0004
INFORMATION STORAGE AND PROCESSING	B	Chromatin structure and dynamics	1	0.0004	1	0.0004
	J	Translation ribosomal structure and biogenesis	158	0.0687	152	0.0681
	K	Transcription	98	0.0426	95	0.0425
	L	Replication recombination and repair	137	0.0596	128	0.0573
METABOLISM	C	Energy production and conversion	214	0.0931	232	0.1039
	E	Amino acid transport and metabolism	124	0.0539	128	0.0573
	F	Nucleotide transport and metabolism	65	0.0283	62	0.0278
	G	Carbohydrate transport and metabolism	57	0.0248	60	0.0269
	H	Coenzyme transport and metabolism	150	0.0652	158	0.0708
	I	Lipid transport and metabolism	60	0.0261	61	0.0273
	P	Inorganic ion transport and metabolism	99	0.0431	118	0.0528
	Q	Secondary metabolites biosynthesis transport and catabolism	30	0.013	31	0.0139
POORLY CHARACTERIZED	S	Function unknown	481	0.2092	463	0.2073

## Sheet: Table S3
Supplementary Table S3. Summary of locus tag of genes encoding for protein involved in carbon metabolism.
	Reaction	EC Number(s)	KO Number(s)	Deferribacter thermophilus BMAT	Deferribacter abyssi JRT	Deferribacter autotrophicus SL50T	Deferribacter desulfuricans SSM1T
Pentose phosphate pathway, non-oxidative branch (fructose-6P --> ribose-5P)	R01056: D-ribose-5-phosphate aldose-ketose-isomerase	5.3.1.6	K01807 K01808	DEFTHER_v1_10123 - rpiB	DEFABY_v1_130020 - rpiB	FHQ18_v1_90033 - rpiB	DEFDS_0484
	R01529: D-Ribulose-5-phosphate 3-epimerase	5.1.3.1	K01783	DEFTHER_v1_30198 - rpe	DEFABY_v1_40015 - rpe	FHQ18_v1_30355 - rpe	DEFDS_2125
	R01641: sedoheptulose-7-phosphate:D-glyceraldehyde-3-phosphate glycolaldehyde transferase	2.2.1.1	K00615	DEFTHER_v1_50102	DEFABY_v1_10039	FHQ18_v1_30131	DEFDS_0073
	R01827: sedoheptulose-7-phosphate:D-glyceraldehyde-3-phosphate glyceronetransferase	2.2.1.2	K00616 K13810	DEFTHER_v1_40028 - tal	DEFABY_v1_40078 - tal	FHQ18_v1_30285 - tal	DEFDS_0352
	R01830: beta-D-Fructose 6-phosphate:D-glyceraldehyde-3-phosphate glycolaldehyde transferase	2.2.1.1	K00615	DEFTHER_v1_50102	DEFABY_v1_10039	FHQ18_v1_30131	DEFDS_0073
Glycolysis (Embden-Meyerhof pathway)	R01786: ATP:alpha-D-glucose 6-phosphotransferase	2.7.1.1 2.7.1.2	K00844 K00845 K12407 K25026	DEFTHER_v1_60039 - glcK	_	_	DEFDS_1337 - glcK
	R02740: alpha-D-Glucose 6-phosphate ketol-isomerase	5.3.1.9	K01810 K06859 K13810 K15916	DEFTHER_v1_10311 - pgi	DEFABY_v1_20098 - pgi	FHQ18_v1_50273 - pgi	DEFDS_1026 - pgi
	R04779: ATP:D-fructose-6-phosphate 1-phosphotransferase	2.7.1.11	K00850 K16370 K21071 K24182	DEFTHER_v1_10225 - pfkA	DEFABY_v1_30023 - pfkA	FHQ18_v1_50162 - pfkA	DEFDS_0940
	R01070: beta-D-fructose-1,6-bisphosphate D-glyceraldehyde-3-phosphate-lyase (glycerone-phosphate-forming)	4.1.2.13	K01622 K01623 K01624 K11645 K16305 K16306	DEFTHER_v1_50113 - fba	DEFABY_v1_10051 - fba	FHQ18_v1_30148 - fba	DEFDS_0062 - fbaA
	R01015: D-glyceraldehyde-3-phosphate aldose-ketose-isomerase	5.3.1.1	K01803	DEFTHER_v1_50056 - tpiA	DEFABY_v1_60124 - tpiA	FHQ18_v1_60159 - tpiA	DEFDS_0129 - tpiA
	R01061: D-glyceraldehyde-3-phosphate:NAD+ oxidoreductase (phosphorylating)	1.2.1.12 1.2.1.59	K00134 K00150 K10705	DEFTHER_v1_20075 - gapA	DEFABY_v1_180018 - gapA	FHQ18_v1_40198 - gapA	DEFDS_1893
	R01512: ATP:3-phospho-D-glycerate 1-phosphotransferase	2.7.2.3	K00927	DEFTHER_v1_20076 - pgk	DEFABY_v1_180017 - pgk	FHQ18_v1_40197 - pgk	DEFDS_1892 - pgk
	R01518: D-phosphoglycerate 2,3-phosphomutase	5.4.2.11 5.4.2.12	K01834 K01837 K15633 K15634 K15635	DEFTHER_v1_20072 - gpmI DEFTHER_v1_60151 - apgM	DEFABY_v1_170009 - apgM DEFABY_v1_180021 - gpmI	FHQ18_v1_40201 - gpmI FHQ18_v1_80170 - apgM	DEFDS_1177DEFDS_1896
	R00658: 2-phospho-D-glycerate hydro-lyase (phosphoenolpyruvate-forming)	4.2.1.11	K01689	DEFTHER_v1_20037 - eno	DEFABY_v1_10207 - eno	FHQ18_v1_40250 - eno	DEFDS_0201 - eno
	R00200: ATP:pyruvate 2-O-phosphotransferase	2.7.1.40	K00873 K12406	DEFTHER_v1_60017 - pyk	DEFABY_v1_220006 - pyk	FHQ18_v1_80115 - pyk	DEFDS_1355
Glycolysis core module involving 3C compounds	R00200: ATP:pyruvate 2-O-phosphotransferase	2.7.1.40	K00873 K12406	DEFTHER_v1_60017 - pyk	DEFABY_v1_220006 - pyk	FHQ18_v1_80115 - pyk	DEFDS_1355
	R00658: 2-phospho-D-glycerate hydro-lyase (phosphoenolpyruvate-forming)	4.2.1.11	K01689	DEFTHER_v1_20037 - eno	DEFABY_v1_10207 - eno	FHQ18_v1_40250 - eno	DEFDS_0201 - eno
	R01015: D-glyceraldehyde-3-phosphate aldose-ketose-isomerase	5.3.1.1	K01803	DEFTHER_v1_50056 - tpiA	DEFABY_v1_60124 - tpiA	FHQ18_v1_60159 - tpiA	DEFDS_0129 - tpiA
	R01061: D-glyceraldehyde-3-phosphate:NAD+ oxidoreductase (phosphorylating)	1.2.1.12 1.2.1.59	K00134 K00150 K10705	DEFTHER_v1_20075 - gapA	DEFABY_v1_180018 - gapA	FHQ18_v1_40198 - gapA	DEFDS_1893
	R01063: D-glyceraldehyde-3-phosphate:NADP+ oxidoreductase (phosphorylating)	1.2.1.13 1.2.1.59	K00150 K05298	_	_	_	_
	R01512: ATP:3-phospho-D-glycerate 1-phosphotransferase	2.7.2.3	K00927	DEFTHER_v1_20076 - pgk	DEFABY_v1_180017 - pgk	FHQ18_v1_40197 - pgk	DEFDS_1892 - pgk
	R01518: D-phosphoglycerate 2,3-phosphomutase	5.4.2.11 5.4.2.12	K01834 K01837 K15633 K15634 K15635	DEFTHER_v1_20072 - gpmI DEFTHER_v1_60151 - apgM	DEFABY_v1_170009 - apgM DEFABY_v1_180021 - gpmI	FHQ18_v1_40201 - gpmI FHQ18_v1_80170 - apgM	DEFDS_1177DEFDS_1896
Gluconeogenesis (oxaloacetate --> fructose-6P)	R00341: ATP:oxaloacetate carboxy-lyase (transphosphorylating;phosphoenolpyruvate-forming)	4.1.1.49	K01610	DEFTHER_v1_140024 - pckA	DEFABY_v1_80037 - pckA	FHQ18_v1_50245 - pckA	DEFDS_1461 - pckA
	R00658: 2-phospho-D-glycerate hydro-lyase (phosphoenolpyruvate-forming)	4.2.1.11	K01689	DEFTHER_v1_20037 - eno	DEFABY_v1_10207 - eno	FHQ18_v1_40250 - eno	DEFDS_0201 - eno
	R01015: D-glyceraldehyde-3-phosphate aldose-ketose-isomerase	5.3.1.1	K01803	DEFTHER_v1_50056 - tpiA	DEFABY_v1_60124 - tpiA	FHQ18_v1_60159 - tpiA	DEFDS_0129 - tpiA
	R01061: D-glyceraldehyde-3-phosphate:NAD+ oxidoreductase (phosphorylating)	1.2.1.12 or 1.2.1.13 or 1.2.1.59	K00134 K00150 K10705 K00150 K05298	DEFTHER_v1_20075 - gapA	DEFABY_v1_180018 - gapA	FHQ18_v1_40198 - gapA	DEFDS_1893
	R01070: beta-D-fructose-1 6-bisphosphate D-glyceraldehyde-3-phosphate-lyase (glycerone-phosphate-forming)	4.1.2.13	K01622 K01623 K01624 K11645 K16305 K16306		DEFABY_v1_10051 - fba	FHQ18_v1_30148 - fba	DEFDS_0062 - fbaA
	R01512: ATP:3-phospho-D-glycerate 1-phosphotransferase	2.7.2.3	K00927	DEFTHER_v1_20076 - pgk	DEFABY_v1_180017 - pgk	DEFDS_1892 - pgk	DEFDS_1892 - pgk
	R01518: D-phosphoglycerate 2 3-phosphomutase	5.4.2.11 or 5.4.2.12	K01834 K01837 K15633 K15634 K15635	DEFTHER_v1_50113 - fba	DEFABY_v1_170009 - apgMDEFABY_v1_180021 - gpmI	FHQ18_v1_40201 - gpmI FHQ18_v1_80170 - apgM	DEFDS_1177DEFDS_1896
	R04780: beta-D-Fructose 1 6-bisphosphate 1-phosphohydrolase	3.1.3.11	K01086 K01622 K02446 K03841 K04041 K11532	DEFTHER_v1_70045 - fbp	DEFABY_v1_20056 - fbp	FHQ18_v1_50227 - fbp	DEFDS_1408
Formate dehydrogenase	1.2.1.2-RXN: formate dehydrogenase	1.2.1.2		DEFTHER_v1_60043 DEFTHER_v1_60045 DEFTHER_v1_60046 DEFTHER_v1_60047 DEFTHER_v1_80064 DEFTHER_v1_110066 DEFTHER_v1_210007	DEFABY_v1_10084 DEFABY_v1_50042 DEFABY_v1_80092 DEFABY_v1_80093 DEFABY_v1_80094 DEFABY_v1_270008	FHQ18_v1_30180 FHQ18_v1_50199 FHQ18_v1_50200 FHQ18_v1_50201 FHQ18_v1_60193 FHQ18_v1_60194	DEFDS_1260 DEFDS_1329 DEFDS_1330 DEFDS_1331
Incomplete reductive TCA cycle	2-OXOGLUTARATE-SYNTHASE-RXN: 2-oxoglutarate synthase	1.2.7.3		DEFTHER_v1_10212 DEFTHER_v1_10213 - korA DEFTHER_v1_10214 - korB DEFTHER_v1_10215 - korC DEFTHER_v1_110021 DEFTHER_v1_110023 DEFTHER_v1_110024 DEFTHER_v1_170017	DEFABY_v1_20180 DEFABY_v1_20182 DEFABY_v1_20183 DEFABY_v1_150033 DEFABY_v1_190017 - korC DEFABY_v1_190018 - korB DEFABY_v1_190019 - korA	FHQ18_v1_10223 FHQ18_v1_50012 - korA FHQ18_v1_50013 - korB FHQ18_v1_50014 - korC FHQ18_v1_50091 FHQ18_v1_50092 FHQ18_v1_50094	DEFDS_0633 DEFDS_0634 DEFDS_0635 DEFDS_0636 DEFDS_0804 DEFDS_0805 DEFDS_0922 DEFDS_0923 DEFDS_0924 DEFDS_0925
	FUMHYDR-RXN: fumarate hydratase	4.2.1.2		DEFTHER_v1_10206 DEFTHER_v1_20260 - fumC	DEFABY_v1_10213 - fumC DEFABY_v1_190026	FHQ18_v1_40244 - fumC FHQ18_v1_50004	DEFDS_0234 - fumC DEFDS_0915 DEFDS_0916
	MALATE-DEH-RXN: malate dehydrogenase	1.1.1.37		DEFTHER_v1_10209 - mdh	DEFABY_v1_190023 - mdh	FHQ18_v1_50008 - mdh	DEFDS_0919 - mdh
	PYRUFLAVREDUCT-RXN: pyruvate synthase	1.2.7.1		DEFTHER_v1_90033 - ydbK	DEFABY_v1_30066 - ydbK	FHQ18_v1_50118 - ydbK	DEFDS_0568
	PYRUVATE-CARBOXYLASE-RXN: pyruvate carboxylase	6.4.1.1		DEFTHER_v1_60136 - pycADEFTHER_v1_80074 - pyc	DEFABY_v1_150014 - pyc	FHQ18_v1_10114 - pyc	DEFDS_1275
	SUCC-FUM-OXRED-RXN: succinate dehydrogenase	1.3.99.1		_	DEFABY_v1_190012 DEFABY_v1_190013	FHQ18_v1_50018 FHQ18_v1_50019	DEFDS_0687 DEFDS_0688
	SUCCCOASYN-RXN: succinate—CoA ligase (ADP-forming)	6.2.1.5		DEFTHER_v1_10210 - sucC DEFTHER_v1_10211 - sucD	DEFABY_v1_190021 - sucD DEFABY_v1_190022 - sucC	FHQ18_v1_50009 - sucC FHQ18_v1_50010 - sucD	DEFDS_0920 - sucC DEFDS_0921 - sucD
roTCA	R00342: (S)-malate:NAD+ oxidoreductase - malate dehydrogenase	1.1.1.299 or 1.1.1.37	K00024 K00025 K00026	DEFTHER_v1_10209 - mdh	DEFABY_v1_190023 - mdh	FHQ18_v1_50008 - mdh	DEFDS_0919 - mdh
	R01082: (S)-malate hydro-lyase (fumarate-forming) - fumarate hydratase	4.2.1.2	K01675 K01676 K01677 K01678 K01679 K01774	DEFTHER_v1_10205 - ttdB DEFTHER_v1_10206 DEFTHER_v1_20260 - fumC	DEFABY_v1_10213 - fumC DEFABY_v1_190026 DEFABY_v1_190027 - ttdB	FHQ18_v1_40244 - fumC FHQ18_v1_50003 - ttdB FHQ18_v1_50004	DEFDS_0234 - fumC DEFDS_0915 DEFDS_0916
	R02164: succinate:quinone oxidoreductase - succinate dehydrogenase flavoprotein subunit	1.3.5.1	K00233 K00234 K00235 K00236 K00237 K00239 K00240 K00241 K00242 K00244 K00245 K00246 K00247 K18859 K18860 K25801 K25995 K25996	DEFTHER_v1_40062 - sdhB DEFTHER_v1_40063 - sdhA DEFTHER_v1_40064 - sdhD DEFTHER_v1_40065 - sdhC	DEFABY_v1_190014 - sdhA DEFABY_v1_190015 - sdhB	FHQ18_v1_50016 - sdhB FHQ18_v1_50017 - sdhA	DEFDS_0685 - sdhB DEFDS_0686 - sdhA DEFDS_0687 - sdhD DEFDS_0688 - sdhC
	R00405: Succinate:CoA ligase (ADP-forming) - succinyl-CoA synthetase alpha subunit	6.2.1.5	K01902 K01903	DEFTHER_v1_10210 - sucC DEFTHER_v1_10211 - sucD	DEFABY_v1_190021 - sucD DEFABY_v1_190022 - sucC	FHQ18_v1_50009 - sucC FHQ18_v1_50010 - sucD	DEFDS_0920 - sucC DEFDS_0921 - sucD
	R01197: 2-oxoglutarate:ferredoxin oxidoreductase (decarboxylating)	1.2.7.11 or 1.2.7.3	K00174 K00175 K00176 K00177	DEFTHER_v1_10212 DEFTHER_v1_10213 - korA DEFTHER_v1_10214 - korB DEFTHER_v1_10215 - korC DEFTHER_v1_110021 DEFTHER_v1_110022 - vorB DEFTHER_v1_110023 DEFTHER_v1_110024 DEFTHER_v1_170016 DEFTHER_v1_170017	DEFABY_v1_20180 DEFABY_v1_20181 - vorB DEFABY_v1_20182 DEFABY_v1_20183 DEFABY_v1_150032 DEFABY_v1_150033 DEFABY_v1_190017 - korC DEFABY_v1_190018 - korB DEFABY_v1_190019 - korA DEFABY_v1_190020	FHQ18_v1_10222 FHQ18_v1_10223 FHQ18_v1_50011 FHQ18_v1_50012 - korA FHQ18_v1_50013 - korB FHQ18_v1_50014 - korC FHQ18_v1_50091 FHQ18_v1_50092 FHQ18_v1_50093 - vorB FHQ18_v1_50094	DEFDS_0633 DEFDS_0634 DEFDS_0635 DEFDS_0636 DEFDS_0804 DEFDS_0805 DEFDS_0922 DEFDS_0923 DEFDS_0924 DEFDS_0925
	R00267: Isocitrate:NADP+ oxidoreductase (decarboxylating) - isocitrate dehydrogenase	1.1.1.42	K00031	DEFTHER_v1_10208 - icd	DEFABY_v1_190024 - icd	FHQ18_v1_50007 - icd	DEFDS_0918 - icd
	R01325: citrate hydro-lyase (cis-aconitate-forming) - aconitate hydratase	4.2.1.3	K01681 K01682	DEFTHER_v1_10207 - acnB DEFTHER_v1_40049 - acnA	DEFABY_v1_70040 - acnA DEFABY_v1_190025 - acnB	FHQ18_v1_50005 - acnB FHQ18_v1_50032 - acnA	DEFDS_0679 DEFDS_0917
	R01900: isocitrate hydro-lyase (cis-aconitate-forming) - aconitate hydratase	4.2.1.3	K01681 K01682	DEFTHER_v1_10207 - acnB DEFTHER_v1_40049 - acnA	DEFABY_v1_70040 - acnA DEFABY_v1_190025 - acnB	FHQ18_v1_50005 - acnB FHQ18_v1_50032 - acnA	DEFDS_0679 DEFDS_0917
	R00351: acetyl-CoA:oxaloacetate C-acetyltransferase (thioester-hydrolysing) = Citrate synthase	2.3.3.1		DEFTHER_v1_200009 - gltA	DEFABY_v1_70030 - gltA	FHQ18_v1_50042 - gltA	DEFDS_0814 - gltA
	R01196: pyruvate:ferredoxin 2-oxidoreductase (CoA-acetylating) - pyruvate ferredoxin oxidoreductase	1.2.7.1 or 1.2.7.11	K00169 K00170 K00171 K00172 K00174 K00175 K00189 K03737	DEFTHER_v1_10213 - korA DEFTHER_v1_10214 - korB DEFTHER_v1_90033 - ydbK DEFTHER_v1_110022 - vorB DEFTHER_v1_110023 DEFTHER_v1_170016 DEFTHER_v1_170017	DEFABY_v1_20181 - vorB DEFABY_v1_20182 DEFABY_v1_30066 - ydbK DEFABY_v1_150032 DEFABY_v1_150033 DEFABY_v1_190018 - korB DEFABY_v1_190019 - korA	FHQ18_v1_10222FHQ18_v1_10223FHQ18_v1_50012 - korAFHQ18_v1_50013 - korBFHQ18_v1_50092FHQ18_v1_50093 - vorBFHQ18_v1_50118 - ydbK	DEFDS_0568 DEFDS_0634 DEFDS_0635 DEFDS_0804 DEFDS_0805 DEFDS_0923 DEFDS_0924
	R00344: Pyruvate:carbon-dioxide ligase (ADP-forming) - Pyruvate carboxylase	6.4.1.1	K01958 K01959 K01960	DEFTHER_v1_60136 - pycA DEFTHER_v1_80074 - pyc	DEFABY_v1_150014 - pyc	FHQ18_v1_10114 - pyc	DEFDS_1275

## Sheet: Table S4
Supplementary Table S4. Summary of locus tag (from MaGe) of genes encoding for protein involved in sulfur, hydrogen, nitrogen and energetic metabolisms.
Element	genes or proteins	Deferribacter thermophilus BMAT	Deferribacter abyssi JRT	Deferribacter autotrophicus SL50T	Deferribacter desulfuricans SSM1T
Nitrogen	napMADGH	DEFTHER_v1_10042-46	DEFABY_v1_50064-68	FHQ18_v1_60217-21	DEFDS_1819-1823
	hydroxylamine oxidoreductase	DEFTHER_v1_10047	DEFABY_v1_50069	FHQ18_v1_60222	-
Hydrogen	[NiFe]-hydrogenase, encoded by hyd and hyo genes	DEFTHER_v1_30107-30109	DEFABY_v1_10077-10079	-	-
	hypABCDEF	DEFTHER_v1_20016-17 DEFTHER_v1_20191-93 DEFTHER_v1_40137	DEFABY_v1_40165-64 DEFABY_v1_40122-24 DEFABY_v1_70005	FHQ18_v1_77-76 FHQ18_v1_100055-57 FHQ18_v1_50070	DEFDS_0183-82 DEFDS_1730-32 DEFDS_1539
	hybABCO	DEFTHER_v1_20228_32	DEFABY_v1_270007-11	-	-
Sulfur	two clusters of three molybdopterin oxidoreductase genes	-	DEFABY_v1_120006-9 DEFABY_v1_270018-16	FHQ18_v1_90087-89 FHQ18_v1_90093-95	DEFDS_1691-93 DEFDS_1697-99
Respiratory chain	nuo-cluster	DEFTHER_v1_30042-29	DEFABY_v1_60067-81	FHQ18_v1_60097-112	DEFDS_1985-72
	nqr-cluster	DEFTHER_v1_100030-35	-	-	-
	ubiE	DEFTHER_v1_120010	DEFABY_v1_90038	FHQ18_v1_40036	DEFDS_1643
	yhfP	DEFTHER_v1_80045	DEFABY_v1_140026	FHQ18_v1_80061	-
	cytochrome bd ubiquinol oxidase	DEFTHER_v1_80001	DEFABY_v1_70083-84 and DEFABY_v1_170003	FHQ18_v1_100118-119 and FHQ18_v1_10004	DEFDS_1619-20 and DEFDS_1171
	cytochrome c551 peroxidase	-	DEFABY_v1_150005	FHQ18_v1_10106	-
	rubrerythrin	DEFTHER_v1_40108	DEFABY_v1_30131 and 40082	FHQ18_v1_20106 and 30281	DEFDS_1568 and 0342
	cbb3-type cytochrome	DEFTHER_v1_60070-71		FHQ18_v1_90174-75

## Sheet: Table S5
Supplementary Table S4. Relative abundance of the Deferribacter genus in the publicly released metagenomes. https://sandpiper.qut.edu.au/taxonomy/g__Deferribacter consulted on July 1, 2025
sample	relative abundance	coverage	origin	release year	eukaryotic host association	latitude	longitude	Detail
ERR11283092	0.01	0.43	algae metagenome	2024	host	19.6133	85.1389
SRR19237643	0.01	0.37	aquatic metagenome	2023	ecological
SRR8439170	0.01	0.84	epibiont metagenome	2019	host	8416-09-01	-104.292
SRR22388279	0.01	1.41	groundwater metagenome	2024	ecological	30.379	107.982
SRR7905022	0.02	2025-01-01	hot springs metagenome	2018	ecological	34.318	139.216
SRR14326976	0.06	7.41	hydrothermal vent metagenome	2022	ecological	-21.9894	-176.568
SRR13853570	0.05	9.15	hydrothermal vent metagenome	2022	ecological	-21.9878	-176.568
SRR10312503	0.05	4.69	hydrothermal vent metagenome	2020	ecological	-34.8579	179.052
SRR13622961	0.02	3.49	hydrothermal vent metagenome	2021	ecological	-21.4447	-176.258
SRR8439171	0.02	1.36	hydrothermal vent metagenome	2019	ecological	8384-09-01	-104.291
SRR10312501	0.02	2025-07-02	hydrothermal vent metagenome	2020	ecological	-34.8611	179.058
SRR7968104	0.02	1.17	hydrothermal vent metagenome	2018	ecological	9.775	-104.28
SRR14510437	0.01	2.33	hydrothermal vent metagenome	2022	ecological	-21.9904	-176.569
SRR7168050	0.01	0.38	hydrothermal vent metagenome	2018	ecological	16.9617	144.869
SRR7968107	0.01	0.57	hydrothermal vent metagenome	2018	ecological	27.0078	-111.407
SRR7168049	0.01	0.4	hydrothermal vent metagenome	2018	ecological	18.1826	144.72
SRR13622960	0	0.47	hydrothermal vent metagenome	2021	ecological	-21.4492	-176.26
SRR27751817	0	0.47	landfill metagenome	2024	ecological	34.2	-117.54
SRR1313734	0.51	47.55	marine metagenome	2014	ecological	34.3922	-119.846	natural oils seeping into the Santa Barbara Channel
SRR5248754	0.05	3.53	marine metagenome	2017	ecological	34.3922	-119.846	Coal Oil Point, Santa Barbara
SRR5248753	0.02	1.69	marine metagenome	2017	ecological	34.3922	-119.846	Coal Oil Point, Santa Barbara
SRR1699482	0	0.49	marine metagenome	2014	ecological	34.3919	-119.846	Coal Oil Point, Santa Barbara
SRR12613063	0	0.62	marine metagenome	2020	ecological	47.761	-127.761	Crustal fluids from Juan de Fuca Ridge flank
SRR2637322	0.02	0.44	marine sediment metagenome	2015	ecological	29.456	-89.887	Coastal sediments sumitted to oil pollution
SRR2657625	0.01	0.82	marine sediment metagenome	2015	ecological	29.456	-89.883	Coastal sediments sumitted to oil pollution
SRR2657575	0	0.4	marine sediment metagenome	2015	ecological	29.435	-89.883	Coastal sediments sumitted to oil pollution
SRR2657237	0	0.43	marine sediment metagenome	2015	ecological	29.456	-89.887	Coastal sediments sumitted to oil pollution
SRR29593759	0.05	4.58	microbial mat metagenome	2024	ecological	13.6891	120.9	Mat associated with submarine groundwater discharge-associated sites in Mabini
SRR28875812	0.02	2.21	oil field metagenome	2024	ecological	37.9	118.55
SRR25046492	0.27	2025-02-06	oil production facility metagenome	2023	ecological
SRR25046491	0.05	1.29	oil production facility metagenome	2023	ecological
SRR25096885	0.04	0.85	oil production facility metagenome	2023	ecological
SRR11866716	0.02	1.46	oil production facility metagenome	2020	ecological	38.15	118.5
SRR26541447	1.29	19.76	plastisphere metagenome	2023	ecological	35.09	139.156
SRR26541438	0.78	11.45	plastisphere metagenome	2023	ecological	35.09	139.164
SRR26541439	0.32	4.72	plastisphere metagenome	2023	ecological	35.09	139.163
SRR26541449	0.26	2025-07-04	plastisphere metagenome	2023	ecological	35.09	139.154
SRR26541448	0.11	2.16	plastisphere metagenome	2023	ecological	35.09	139.155
ERR11443747	0.02	2.63	salt marsh metagenome	2023	ecological	52.9653	0.925981
SRR31828406	0.06	2.69	seawater metagenome	2024	ecological	13.687	120.896	submarine groundwater discharge-associated sites in Mabini
SRR5453782	0.1	2025-02-01	sediment metagenome	2017	ecological	38.24	14.57	shallow marine hydrothermal vents from Vulcano Island
SRR5453781	0.1	2025-02-01	sediment metagenome	2017	ecological	38.24	14.57	shallow marine hydrothermal vents from Vulcano Island
SRR15331638	0.08	0.55	sediment metagenome	2021	ecological	-11.2489	66.2542	hydrothermal vent fields on the Indian ocean ridge
SRR29061527	0.01	2025-02-01	shale gas metagenome	2024	ecological
ERR9581642	0.04	0.76	soil metagenome	2022	ecological			soil contaminated/dumped with crude oil sludge
SRR3723048	0.01	1.31	subsurface metagenome	2016	ecological	47.76	-127.76	crustal fluids within mid-ocean ridge flank subsurface basalt
ERR1992808	0.41	8.35	synthetic metagenome	2020	ecological
ERR2185279	0.4	5.91	synthetic metagenome	2020	ecological
ERR1992794	0.37	2025-02-02	synthetic metagenome	2020	ecological
ERR2696420	0.34	2.69	synthetic metagenome	2020	ecological
ERR1992809	0.34	2.69	synthetic metagenome	2020	ecological
ERR1992810	0.32	2025-02-02	synthetic metagenome	2020	ecological

## Sheet: Table S6
Supplementary Table S5. Summary of locus tag of genes encoding for protein involved in iron metabolism.
	Deferribacter thermophilus BMAT		Deferribacter abyssi JRT		Deferribacter autotrophicus SL50T		Deferribacter desulfuricans SSM1T
	locus tag	Similarities SwissProt	locus tag	Similarities SwissProt	locus tag	Similarities SwissProt	locus tag	Similarities SwissProt
Iron aquisition (Total)
iron complex transport system permease protein	DEFTHER_v1_30129	Vitamin B12 import system permease protein btuC (34.5%)	DEFABY_v1_50077	Vitamin B12 import system permease protein btuC (34.9%)	FHQ18_v1_60235	Vitamin B12 import system permease protein btuC (34.3%)	DEFDS_2059	Vitamin B12 import system permease protein btuC (34.6%)
		Uncharacterized ABC transporter permease protein yvrB (36.9%)		Uncharacterized ABC transporter permease protein yvrB (33%)		Uncharacterized ABC transporter permease protein yvrB (35.6%); Hemin transport system permease protein hmuU (35.6%)		Uncharacterized ABC transporter permease protein yvrB (38.1%)
(Iron) ABC transporter ATP-binding protein	DEFTHER_v1_30130	Hemin import ATP-binding protein hmuV (37.6%)	DEFABY_v1_50078	Hemin import ATP-binding protein hmuV (35.1%)	FHQ18_v1_60236	Hemin import ATP-binding protein hmuV (36.4%)	DEFDS_2058	Hemin import ATP-binding protein hmuV (37.1%)
		Petrobactin import ATP-binding protein yclP (32.7%)		Uncharacterized ABC transporter ATP-binding protein yvrA (32.1%)		Petrobactin import ATP-binding protein yclP (33.5%)		Petrobactin import ATP-binding protein yclP (31.5%)
		Fe3+-dicitrate transport ATP-binding protein fecE (31.6%)		Fe3+-hydroxamate import ATP-binding protein fhuC (30.7%)		Fe3+-hydroxamate import ATP-binding protein fhuC (34.6%)		Petrobactin import ATP-binding protein fatE (33.2%)
iron complex transport system substrate-binding protein	DEFTHER_v1_30131	Vitamin B12-binding protein btuF (24.4%)	DEFABY_v1_50079	Vitamin B12-binding protein btuF (24.7%)	FHQ18_v1_60237	Vitamin B12-binding protein btuF (24.3%)	DEFDS_2057	Vitamin B12-binding protein btuF (23.9%)
		High-affinity heme uptake system protein isdE (25.3%)		High-affinity heme uptake system protein isdE (28.1%)		High-affinity heme uptake system protein isdE (27.7%)		High-affinity heme uptake system protein isdE (24.5%)
periplasmic protein TonB			DEFABY_v1_130048	Protein TonB (42.6%)	FHQ18_v1_90061	Protein TonB2 (36.8%); Protein TonB (33.3%)	DEFDS_0532	Vitamin B12 transporter btuB (24%)
iron complex outermembrane recepter protein			DEFABY_v1_130049	Vitamin B12 transporter btuB (25.1%)	FHQ18_v1_90062	Vitamin B12 transporter btuB (26%)
				Fe3+ dicitrate transport protein fecA (22.6%)
				Ferric enterobactin receptor pirA (27.8%)		TonB-dependent siderophore receptor pirA (24.2%)
iron ABC transporter ATP-binding protein			DEFABY_v1_130051	Fe3+-citrate import ATP-binding protein yfmF (33.6%)	FHQ18_v1_90063	Fe3+-citrate import ATP-binding protein yfmF (35.2%)	DEFDS_0536	Fe3+-citrate import ATP-binding protein yfmF (35.4%)
				Fe3+-dicitrate transport ATP-binding protein fecE (32.5%)		Petrobactin import ATP-binding protein yclP (32.5%)		Petrobactin import ATP-binding protein yclP (37.5%)
				Petrobactin import ATP-binding protein fatE (34.1%)		Fe3+-hydroxamate import ATP-binding protein fhuC (32.1%)		Uncharacterized ABC transporter ATP-binding protein yvrA (35.6%)
iron complex transport system permease protein			DEFABY_v1_130052	Vitamin B12 import system permease protein btuC (36.4%)	FHQ18_v1_90064	Vitamin B12 import system permease protein btuC (32.5%)
				Uncharacterized ABC transporter permease protein yvrB (36.2%)		Uncharacterized ABC transporter permease protein yvrB (33.9%);
iron complex transport system substrate-binding protein			DEFABY_v1_130053	Vitamin B12-binding protein btuF (25.5%)	FHQ18_v1_90065	Vitamin B12-binding protein btuF (26.2%)	DEFDS_0533	Vitamin B12-binding protein btuF (27.2%)
				Uncharacterized ABC transporter substrate-binding lipoprotein yvrC (29.4%)		Uncharacterized ABC transporter substrate-binding lipoprotein yvrC (30.3%)		Uncharacterized ABC transporter substrate-binding lipoprotein yvrC (28.7%)
putative binding protein component of ABC iron transporter PA5217	DEFTHER_v1_140008	Iron uptake protein futA1 (46%)
iron(III) transport system permease	DEFTHER_v1_140009	Fe3+-transport system permease protein fbpB (24.9%)
ABC transporter ATP-binding protein	DEFTHER_v1_140010	Fe3+ ions import ATP-binding protein fbpC (40.1%)

## Sheet: Table S7
Supplementary Table S6. Percentage of similarity of the 19-genes cluster between the four Deferribacter species. *: in these gene clusters only one gene showed a similarity percentage below than 72%
	D.abyssi	D. autotrophicus	D. thermophilus	D. desulfuricans
D.abyssi	1	91.3 - 99.5%	39 - 80.5%	49.5 - 81.6%
D. autotrophicus	91.3 - 99.5%	1	35 - 82 %	35.4 - 81.7 %
D. thermophilus	39 - 80.5%	35 - 82 %	1	35.9 - 99 %*
D. desulfuricans	49.5 - 81.6%	35.4 - 81.8 %	35.9 - 99 %*	1

## Sheet: Table S8
Supplementary Table Sxx. Comparison of the number of cytochromes (multiheme and c-type) between the four species belonging to the Deferribacter genus. Species written in orange are capable to perform Fe(II)-reduction (experimentally proven). Nb. = number.
	Nb. multiheme cytochromes	Nb. c-type cytochromes	Multiheme cytochrome / c-type cytochromes (%)	Nb. multiheme cytochromes. in the 19-genes cluster (%)
D. abyssi	15	18	0.8333	10 (66.67%)
D. autotrophicus	13	15	0.8667	10 (76.92%)
D. thermophilus	18	22	0.8182	10 (55.56%)
D. desulfuricans	19	23	0.8261	10 (52.63%)

## Sheet: Table S9
Supplementary Table S8. Comparison of the number of cytochromes (multiheme and c-type) between the species belonging to the Deferribacterales order. Species written in orange are capable to perform Fe(II)-reduction (experimentally proven) while species written in black are not capable to perform Fe(II)-reduction (experimentally proven). Nb. = number.
Type strains	Strains reference	Nb. multiheme cytochromes	Nb. c-type cytochromes	Multiheme cytochromes / c-type cytochromes (%)
Deferribacter abyssi	JRT	15	18	0.8333
Deferribacter autotrophicus	SL50T	13	15	0.8667
Deferribacter thermophilus	BMAT	18	22	0.8182
Flexistipes sinusarabici	DSM 4947T	16	21	0.7619
Deferrivibrio essentukiensis	Es71-Z0220T	15	18	0.8333
Deferrivibrio metallireducens	V6Fe1	17	24	0.7083
Geovibrio ferrireducens	CSMB_561T	19	26	0.7308
Deferribacter desulfuricans	SSM1T	19	23	0.8261
Calditerrivibrio nitroreducens	DSM 19672T	5	10	0.5
Geovibrio thiophilus	DSM 11263T	16	23	0.6957
Limisalsivibrio acetivorans	L21-Ace-BEST	15	26	0.5769
Seleniivibrio woodruffii	S4T	23	35	0.6571
Seleniivibrio woodruffii	DSM24984T	23	35	0.6571
